# Supplementary material for: Transcriptional Dynamics of NRF2 Overexpression and KEAP1-NRF2 Inhibitors in Human Cell Line and Primary Lung Cells
Source: Antioxidants (Basel). 2024 Jul 30;13(8):924. doi: 10.3390/antiox13080924 (PMC11351141; doi:10.3390/antiox13080924)
Supplement: Supplementary file 1 [file antioxidants-13-00924-s001.zip]

Archive with 1 entries (1 files):
- antioxidants-3092072-supplementary.pdf
